# Supplementary material for: Facile Fabrication of α-Alumina Hollow Fiber-Supported ZIF-8 Membrane Module and Impurity Effects on Propylene Separation Performance
Source: Membranes (Basel). 2022 Oct 19;12(10):1015. doi: 10.3390/membranes12101015 (PMC9609772; doi:10.3390/membranes12101015)
Supplement: Supplementary file 1 [file membranes-12-01015-s001.zip]

Archive with 1 entries (1 files):
- membranes-1969738-supplementary.pdf
